# Supplementary material for: Proteomics and Phosphoproteomics of Heat Stress-Responsive Mechanisms in Spinach
Source: Front Plant Sci. 2018 Jun 26;9:800. doi: 10.3389/fpls.2018.00800 (PMC6029058; doi:10.3389/fpls.2018.00800)
Supplement: Supplementary file 2 [file Table_2.XLSX]

## Sheet: Table S2
Supplemental Table S2 Heat-responsive phosphopeptides in spinach leaves identified by iTRAQ-based phosphoproteomic analysis.
Protein name(a)	Functional category	Accession No.	Protein sequence	Peptide Sequence(b)	Modifications(c)	Ave ± SD (24h:0h)(d)	p value (24h:0h)	Ave ± SD (48h:0h)(e)	p value (48h:0h)	Ave ± SD (72h:0h)(f)	p value (72h:0h)	Significant alignment(g)							Conserved domain(h)				Experiment I (Replicate I & II)
Protein name(a)	Functional category		Protein sequence	Peptide Sequence(b)	Modifications(c)	Ave ± SD (24h:0h)(d)	p value (24h:0h)	Ave ± SD (48h:0h)(e)	p value (48h:0h)	Ave ± SD (72h:0h)(f)	p value (72h:0h)	Description	Plant species	Total score	Query cover	E value	Identity	Accession No. of aligned results	Accession No. of protein domain	Description	Interval	E-value	Confidence	Peptide spectra matched ambiguity	Peptide sequence	Modifications	Qvality PEP	Qvality q-value	SVM_Score	Number of protein groups	Number of roteins	Number of peptide spectra matched	Number of missed cleavages	Theoretical MH+ [Da]	Quantification information	XCorr A Sequest HT	Charge A Sequest HT	DeltaCn A Sequest HT	Rank A Sequest HT	m/z [Da] A Sequest HT	113 (0h) (normalized abundance)	114 (24h) (normalized abundance)	115 (48h) (normalized abundance)	116 (72h) (normalized abundance)	114:113 (24h:0h)	115:113 (48h:0h)	116:113 (72h:0h)	117 (0h) (normalized abundance)	118 (24h) (normalized abundance)
Phosphoinositide phospholipase C	Signaling	Spo11190	MSKQTYKVCFCCRRRFKLTVSEAPQEIKALFGNYSENGVMTSTHLHRFLVEEQKEDKATIQDAQVIIDNVRPMVVFHKSGLNLEGFFKYLFGDLNPPISPKLGVHQDMTAPLSHYFIFTGHNSYLTGNQLTSDCSDVPIKHALQKSVRVIELDIWPNSSKDNVDVLHGGTMTSPVELIKCLKSIKEHAFSASEYPVVITLEDHLTADLQAKTAEMITQTFGDTLFTPDSECFKELPSPESLKKHVMISTKPPIVYREAKDANEDSLKISKDSGDEEAWGKEVPSLKSHSQKHHDLDDGDDDEEEDELDDDINKSKKFVAPEYTRIIAIHAGKPKGGLSEALKVDPNKVRRLSLSEPQLEKAAIQYGKDIVRFTHKNMLRIYPKGTRITSSNYNPLVGWM…	HHDLDDGDDDEEEDELDDDINKS*K	1xPhospho [S23]; iTRAQ8plex [H]	0.98 ± 0.09	0.259837	1.32 ± 0.09	0.0368913	1.15 ± 0.10	0.034241												High	Unambiguous	RLSLSEPQLEK	1xPhospho [S3]; 1xiTRAQ8plex [R/K]	0.0825946	0.00369949	0.157	1	1	1	1	1988.1	Unique	2.86	3	0	1	663.371	28.7	28.6182	40.4051	34.0898	0.997149	1.40784	1.1878	35.5	35.1348
Calcium-binding EF hand family protein	Signaling	Spo18964	MAGQNQGVNMDQFEAFFKRADLDHDGRISGAEAVAFFQGSGLNKQVLAQIWMHADQNRGGFLGRQEFFNALKLVTVAQSKRELTPDIVRSALHGPAASRIPPPQINLPPAPTPQSSSVSSSPAMQMGSGMPSASQNLGYRGPLPPNQNMQQQYFPSPGNQFMRPAQGLPSSSASLPIQSGHGLPNSGVSPTGVPNSGLSIPGRPSLGMSNPGFPSSGMSNPGFPSPGMSSSGFPGSGLSAPGVPSSGMSPSVVPNSGISTPGHPNTSVSANWMGGNMSGVPYGHMSQVPNKGTTPSTPQTMPVTSQTANNSFNATAASPSNPVSGGDPFAAFSMSKPGASPATSSAIVPVSISPPASSMTTSSAIVPVASATQPPLRSSSLDSLQSAFVKQPVGGQPQA…	SSSLDSLQSAFVK	1xPhospho [S]; 1xiTRAQ8plex [K/S]	0.89 ± 0.10	0.0665572	1.01 ± 0.32	0.352092	1.34 ± 0.30	0.0318209												High	Unambiguous	GFNSFDDADPFGSSGPFK	1xPhospho [S4]; 1xiTRAQ8plex [G/K]	0.000306906	0	1.058	1	1	1	0	2580.19	Unique	2.53	3	0	1	860.735	21	21.6471	22.2413	28.594	1.03081	1.05911	1.36162	30.3	26.1403
Serine/threonine-protein kinase STY46*	Signaling	Spo08606	MSGGGGGESSLGSPSMDGVPPSAVVASIPSSKVVEKQKEKDKARVSKTSAILWHAHQNDAVAVKKLLEEDPSLVNARDYDNRTPLHVASLHGWIEVAKCLIDYGADVNAQDRWKNTPLADAEGAKKHGMLELLKTYGGLSYGQNGSHFEPKAVPPPLPNKCDWEIDPTELDFSNSAIIGKGSFGEILKAYWRGTPVAVKRILPSLSDDRLVIQDFRHEVILLVKLRHPNIVQFLGAVTEKKPLMLITEYLRGGDLHQYLKEKGALSPSTAINFALDIARGMAYLHNEPNVIIHRDLKPRNVLLVNSNADHLKVGDFGLSKLIRVQHAHDVYKLTGETGSYRYMAPEVFKHRKYDKKVDVFSFGMILYEMIEGEPPLASYEPYEAARYVAEGHRPTIRSK…	VQHAHDVYKLTGETGSYR	1xPhospho [Y/T/S]; 1xiTRAQ8plex [K/V]	0.90 ± 0.03	0.00479326	0.76 ± 0.08	0.00547444	0.82 ± 0.11	0.0235085	serine/threonine-protein kinase STY46	Spinacia oleracea	925	1	0	1	XP_021845196.1	cd13999	Catalytic domain of Mitogen-Activated Protein Kinase (MAPK) Kinase Kinase-like Serine/Threonine kinases	178-430	2.31e-110	High	Unambiguous	VQHAHDVYKLTGETGSYR	1xPhospho [T/S/Y]; 1xiTRAQ8plex [V/K]	0.00188617	0	0.768	1	1	7	1	2749.39	Unique	3.26	4	0	1	688.102	35.3	32.1649	27.987	26.6824	0.911186	0.792833	0.755876	45.3	39.6321
Serine/threonine-protein phosphatase	Signaling	Spo03244	MASKPWLQPAPSYTQLESFWDSDEDAPGPRCGHTLTAVAANKSQGPRLILFGGATAIEGGASSSAPGIRLAGVTNSVHSYDVLTKKWTRIRPAGDPPSPRAAHAAAAVGTMVVFQGGIGPAGHSTDDLYVLDLTNDKYKWHRVVVQGQGPGPRYGHVMDLVAQRYLVTVSGNDGKRVLSDSWVLDTAQKPYVWQRLNPEGDRPSARMYATASARSDGMFLLCGGRDSTGAPLADAYGLLMHRNGQWEWTLAPGVSPSPRYQHAAVFVGARLHVTGGALRGGRAIEGEAAVAVLDTAAGVWLDRSGLVTTSKANKGQTENDPSLELMRRCRHASASVGVRIYMYGGLRGDVLLDDFLVAENTVSQSDDNSLPLASERASSLTDPRINLSLTMPSATPVTD…	QLS*LDQFENESR	1xPhospho [S3]; 1xiTRAQ8plex [N-Term]	1.05 ± 0.13	0.129341	1.21 ± 0.21	0.034781	1.13 ± 0.09	0.0571885												High	Unambiguous	QLSLDQFENESR	1xPhospho [S3]; 1xiTRAQ8plex [N-Term]	0.00231871	0.000198965	0.735	1	1	2	0	1849.86	Unique	2.58	2	0	1	925.434	40.3	44.8841	41.3318	42.8512	1.11375	1.0256	1.06331	45.5	52.8428
Protein transport protein SEC31 homolog B*	Membrane and transport	Spo09495	MASIKSVNRSATVAMSPDSEYFAAGTMAGAVDLAFSSSSHLEIFKLDFTSDDQDIPAVAESPSSERFNRLSWGKNGSNSEEYSMGLIAGGLVDGNIGLWNPLPLISSEASGNAVVGQLTQHTGPVRGLEFNALQPNLLASGADDGEICIWDLTSPNEPRHPPPLQGTGSAPQNEISYLSWNKKVPVILASTSYNGQTVIWDLRRQKAVISFYPDSNKRGSVLQWHPETTTQLVVASDDDSSPSLKFWDMRNTMSPVREFTGHTKGVISMAWCPSDSSYLLTCAKDNRTICWDTVTGKIVTELPASTNWNFDVHWYPKIPGVISASSFDGKIGLYNVEACNRYGLSETDGAAPLRAPKWYKRPVGVSFGFGGKLVSFHSKAAPAGAVGGASEVYVHSVVT…	EAAPFSFDTGEDFFNNLPS*PK	1xPhospho [S19]; 1xiTRAQ8plex [K/E]	0.70 ± 0.22	0.0309651	0.84 ± 0.10	0.0415675	1.05 ± 0.20	0.384611	protein transport protein SEC31 homolog B	Spinacia oleracea	2363	0.97	0	0.99	XP_021866856.1	cd00200; cd09233; PHA03378	WD40 domain; Ancestral coatomer element 1 (ACE1) of COPII coat complex assembly protein Sec16; EBNA-3B	85-339; 825-1045; 549-754	1.98E-29; 8.65e-10; 5.23e-09	High	Unambiguous	EAAPFSFDTGEDFFNNLPSPK	1xPhospho [S/T]; 1xiTRAQ8plex [E/K]	0.0214822	0.00035964	0.378	1	1	4	0	3018.44	Unique	2.03	4	0	1	755.367	12.5	11.7408	11.306	9.71719	0.939263	0.904481	0.777375	11.8	9.55668
ADP-ribosylation factor GTPase-activating protein AGD8	Membrane and transport	Spo23388	MASENFTDKTAVFRKLKLKSENKMCFDCNAKNPTWASVTYGIFLCIDCSAAHRSLGVHISFVRSTNLDSWSPDQLKMMYFGGNNRAHTFFKQHGWTDGGKVEAKYTSRAADLYKQILAKEVAKSSAEDPGLPVSPVASQSAQAPNGFFDVHTSEVPKEIVTEKKETVDLPSSPRTYAVKKPLGFGAKKVGKSGGLGARKLTKKPNEDLYAQKPEEAPAPVAAPSNNPLPIGSSFPSRFEYVENSNNTEVGKSSEGSHMINHVAPPKSSSFFADFGMDSGFQRKGSSNSSKVQMEETDEARKKFSNAKSISSAQYYGDQSRAGDTEARASLQKFSGSSSISSADLFGNDSDASLDISASDLINRLSFQAQQDISSLKNIAGETGKKLGSLASSLMTDFQD…	ETVDLPSS*PR	1xPhospho [S8]; 1xiTRAQ8plex [N-Term]	0.94 ± 0.12	0.10913	0.86 ± 0.11	0.0482493	0.76 ± 0.06	0.0280245												High	Unambiguous	ETVDLPSSPR	1xPhospho [S]; 1xiTRAQ8plex [N-Term]	0.0077944	0.000198965	0.541	1	1	3	0	1484.73	Unique	3.12	2	0	1	742.869	94.8	90.135	94.433	70.9673	0.950791	0.996129	0.7486	120	106.669
Exocyst complex component Sec10 isoform 2	Membrane and transport	Spo26806	MKEGTGNGPLILDIEDFKGDFSFDALFGNLVNELLPSYNEDDGDAADGHGNFGGNDLMLNGNFRNSSSDVTKVGQGVSNAMPLFPEVDALLALFKDSCKELIDLRQQVDTRLNSLRKEVSQQDAKHRKTLAEEVLEKGVDGLFDSFARLDSRISSVGQTAAKIGDHLQSADAQRETASQTIDLIKYLMEFNSTPGDLMELSPLFSDDSRVAEAASIAQKLRQFAEEDIGRQGIGVQSATGNATASRGLEVAVGNLQEYCNELENRLLQRFDAASQRRELSTMAECAKILSQFNRGSSAMQHYVATRPMFIDVEIMSADNRLVLGEQGSQANPSNVARGLSSLYKEIAESFGTTSNSPFRQAVAEAISSASTFNGGGWAPGGELIILFPRLVQYLRMLAV…	AESLAELGSGTGSIGR	1xPhospho [S/T]; 1xiTRAQ8plex [N-Term]	1.49 ± 0.34	0.051314	1.53 ± 0.11	0.0134809	1.38 ± 0.08	0.0147909												High	Unambiguous	AESLAELGSGTGSIGR	1xPhospho [S/T]; 1xiTRAQ8plex [N-Term]	0.000141153	0	1.182	1	1	4	0	1888.93	Unique	3.3	3	0	1	630.316	11.3	15.899	16.125	15.6112	1.40699	1.42699	1.38152	13.6	18.8323
Vacuolar protein sorting	Membrane and transport	Spo24199	MGKRFVVSPLPLSRAPKSRGIVTIVAVDTMRGTLVLMAQIPNLDNAPINLASLREQSQKELLTILKNIRGKKCLVIDPKLSGSLSLIVQTALLKEHGVELRHLSAEPLQTECTKLVYLVSDQLATTRHISLHIHDNTSKGLQKEYYLYFVPRRSVACEQILKEEKVHDLFTIGEYPLYMVPLDEDVISFELDFAYKECLVDADTSSLWHIAKAIHRLEFSFGLIPNVRAKGKASLDVAEILDRMQTEEPVNIDNVLPDINTLILLDREVDMITPMCTQLTYEGLLDELLHVNDGAVELDASIMGAQQEGKKVKVPLNSSDKLLKETRDLNFEVVVQVLRQKATSMKQDYTDITTNNQTVSELKDFVKKLNSLPEMTRHINLAQHLSTLTSKPSFLGRLD…	ASSLESLTGGSANVDK	1xPhospho [S]; 1xiTRAQ8plex [K/A]	1.15 ± 0.29	0.152789	1.16 ± 0.11	0.0119116	1.23 ± 0.13	0.00376381												High	Unambiguous	ASSLESLTGGSANVDK	1xPhospho [S]; 1xiTRAQ8plex [A/K]	0.0032503	0.000198965	0.681	1	1	2	0	2224.13	Unique	3.14	3	0	1	742.045	28.7	28.6182	30.3965	34.0898	0.997149	1.05911	1.1878	31.1	40.4753
Ran-binding protein 1 b	Membrane and transport	Spo02449	MASVDPEVRDEEHVPAEEEDTGAQIAPIVRLEEVAVTTGEEDEDALLDLKAKLYRFDKDGNQWKERGSGTVKFLKHKVNDKVRLVMRQSKTLKICANHLIIAGMTVQEHAGNEKSCVWHASDYADGELKEEMFCIRFASIDNCKTFMEMFQEVAESQKPQEENEDASATAEALEKLNVGEEKNKDKAVEEESTPAETAASPAKEAAASAEATEAESKKDDVEKKAEDSSA	AVEEESTPAETAASPAKEAAASAEATEAESK	1xPhospho [S/T]; iTRAQ8plex [K]	1.00 ± 0.13	0.393439	1.03 ± 0.05	0.470455	1.45 ± 0.26	0.00885189												High	Unambiguous	AVEEESTPAETAASPAKEAAASAEATEAESK	1xPhospho [S/T]; iTRAQ8plex [A]	1.53686e-05	0	1.536	1	1	7	1	4025.98	Unique	4.2	4	0	1	1007.25	44.5	37.6684	46.2435	54.4003	0.84648	1.03918	1.22248	52.4	56.0752
Golgin subfamily A member 4*	Membrane and transport	Spo19424	MEEETQTNIEVPVAEVKEKLASVTEPIQENGNKEENENSLDDGEFIKVEKETLETKENSRDVDINVEESKSSVSEPSRELLEAQENINELETELVRVAAALKDSESQNAKLKDEALLTEEKLQGSGKKYEELELKHKKLQEEMVEAESNFNEKLKSLQDALDDHETKHKELSGIKESFEILNLESENSKKKIVELQQELQSHAEELESVVKSSHSKIEDAERKMSELESLLDEKKQKVEELEVNISSLESKCGDTETESKKYSGMVSELTGEIEKFRSLMSNLESALQTASEKEMGLIESLNVMKEEKNTSDEALENSTKKLQEAENFLESLRGELSLTQEKLESIENDLKGAGLREGDIMEKLKSAENQLEEQGRAIEEATASKMHFESLHESSSRDF…	DIGSMISS*PTK	1xPhospho [S8]; 1xOxidation [M5]; 1xiTRAQ8plex [K/D]	0.98 ± 0.10	0.165454	0.78 ± 0.12	0.0527926	0.61 ± 0.07-	0.0201699	golgin subfamily A member 4	Spinacia oleracea	2776	1	0	1	XP_021855793.1	TIGR02168	chromosome segregation protein SMC, common bacterial type	555-1369	1.18e-22	High	Unambiguous	DIGSMISSPTK	1xPhospho [S]; 1xiTRAQ8plex [D/K]; 1xOxidation [M5]	0.00461274	0.000198965	0.625	1	1	3	0	1839.94	Unique	2.97	3	0	1	613.983	77.2	69.8332	50.9697	43.568	0.904576	0.66023	0.564353	89	81.2318
Reticulon-like protein	Membrane and transport	Spo01054	MPENITAENLLNNIMETISEGVQKQKSGSFFEEDVSNPVASQFNRLFGRQEPVHKVLGGGKSADVLLWRNKKISASFLVGATVVWVMFEWLNYNFLPLVCFAVALGMLAQFLWSNASGFMNRSPSEVPRIYVPDEWFANIGMIVGKEVNRVLEFLQNIACGGNLKQFVMVVSGLVVAAMIGSWCNFLTVIYIGIIAAHTLPVLYEKYDDQIDGFVENFISNMTHHYKKVDARVLSRLPSRKYWGKKHE	QKS*GSFFEEDVSNPVASQFNR	1xPhospho [S3]; 1xiTRAQ8plex [Q/K]	1.03 ± 0.14	0.390971	1.33 ± 0.09	0.00929042	1.22 ± 0.16	0.0503487												High	Unambiguous	QKSGSFFEEDVSNPVASQFNR	1xPhospho [S3]; 1xiTRAQ8plex [Q/K]	0.000153128	0	1.169	1	1	1	1	3061.49	Unique	3.71	3	0	1	1021.17	19.8	16.5105	26.5043	24.7709	0.833863	1.3386	1.25105	21.4	23.0485
Plasma membrane H+-ATPase	Membrane and transport	Spo20265	MAEKSEVLEAVLKEAVDLENIPIEEVFENLRCSKEGLTSDAAEERLTIFGPNKLEEKRESKFLKFLGFMWNPLSWVMEAAAIMAIALANGGGKPPDWQDFVGIITLLVINSTISFIEENNAGNAAAALMARLAPKAKVLRNGKWNEEDAAVLVPGDIISIKLGDIVPADARLMDGDPLKIDQSSLTGESLPVTKGPGDGVYSGSTCKQGEIEAIVIATGVHTFFGKAAHLVDSTNQVGHFQKVLTAIGNFCICSIAVGMLVEIVVMYPIQHRAYRPGIDNMLVLLIGGIPIAMPTVLSVTMAIGSHRLAQQGAITKRMTAIEEMAGMDVLCSDKTGTLTLNKLTVDKNLIEVFAKGVDADTVVLMSAQASRIENQDAIDAAIVGMLADPKEARADIQEI…	GLDIETIQGSYT*V	1xPhospho [T12]; 1xiTRAQ8plex [N-Term]	1.65 ± 0.46	0.0305248	1.17 ± 0.20	0.199695	1.53 ± 0.82	0.0591165												High	Unambiguous	GLDIETIQGSYTV	1xPhospho [T12]; 1xiTRAQ8plex [N-Term]	0.000989898	0	0.871	1	1	3	0	1779.87	Unique	3.31	2	0	1	890.439	26.3	31.798	25.2069	32.5765	1.20905	0.958435	1.23865	29.4	38.5078
Plasma membrane H+-ATPase	Membrane and transport	Spo24327	MAKAFNLEDIKNEAVDLENIPIEEVFEQLKCSREGLTSQEGADRIEIFGPNKLEEKKESKFLKFLGFMWNPLSWVMEAAAIMAIALANGDGKPPDWQDFVGIICLLVINSTISFIEENNAGNAAAALMANLAPKCKLLRDGRWSESDAALLVPGDIISIKLGDIVPADARLLEGDALKIDQSALTGESLPVTKHPGDEVFSGSTCKQGEIEAVVIATGVHTFFGKAAHLVDSTNQVGHFQKVLTSIGNFCIISIAVGMAVEIVVMYPIQHRRYRHGINNLLVLLIGGIPIAMPTVLSVTMAIGSHRLSQQGAITKRMTAIEEMAGMDVLCSDKTGTLTLNKLSVDKNLIEIFCKGVDKENVLLLAARASRVENQDAIDTCMVGMLADPKEARAGIREVH…	TLHGLQAPESSAPLFQDK	1xPhospho [S]; 1xiTRAQ8plex [K/T]	0.74 ± 0.10	0.0134843	0.70 ± 0.15	0.0151585	0.66 ± 0.20	0.0290051												High	Unambiguous	TLHGLQAPESSAPLFQDK	1xPhospho [S]; 1xiTRAQ8plex [T/K]	2.3134e-09	0	2.941	1	1	6	0	2627.37	Unique	3.69	3	0	1	876.458	55	42.0712	40.4051	32.8951	0.76493	0.734638	0.598092	60.3	50.5942
V-type proton ATPase subunit D*	Membrane and transport	Spo07619	MSGSGQRLNVVPTVTVLGVIKARLIGATRGHALLKKKSDALTVQFRAILKKIVSTKESMGDIMKTSAFSLTEAKYVAGDNIKHVVLENVQNASLKVRSRQENVAGVKLPKFEYFTEGDTKNDLTGLARGGQQVQLCRGAYIKAIEVLVELASLQTSFLTLDEAIKTTNRRVNALENVVKPRLENTISYIKGELDELEREDFFRLKKIQGFKRKEVEKQLAAARLFAEDQVVEKISLQRGISVNAAQNFLAAEKDEDIIF	GIS*VNAAQNFLAAEKDEDIIF	1xPhospho [S3]; 1xiTRAQ8plex [G/K]	0.89 ± 0.28	0.205439	1.10 ± 0.22	0.205526	1.34 ± 0.28	0.0340506	V-type proton ATPase subunit D	Spinacia oleracea	519	1	0	1	XP_021863504.1	pfam01813	ATP synthase subunit D	17-209	2.98e-72	High	Unambiguous	GISVNAAQNFLAAEK	1xPhospho [S3]; 1xiTRAQ8plex [G/K]	4.98994e-05	0	1.348	1	1	1	0	2221.18	Unique	3.92	3	0	1	741.064	8.9	4.7697	8.61852	12.7439	0.535921	0.968373	1.43189	11.7	10.9621
V-type proton ATPase subunit D*	Membrane and transport	Spo07619	MSGSGQRLNVVPTVTVLGVIKARLIGATRGHALLKKKSDALTVQFRAILKKIVSTKESMGDIMKTSAFSLTEAKYVAGDNIKHVVLENVQNASLKVRSRQENVAGVKLPKFEYFTEGDTKNDLTGLARGGQQVQLCRGAYIKAIEVLVELASLQTSFLTLDEAIKTTNRRVNALENVVKPRLENTISYIKGELDELEREDFFRLKKIQGFKRKEVEKQLAAARLFAEDQVVEKISLQRGISVNAAQNFLAAEKDEDIIF	GIS*VNAAQNFLAAEK	1xPhospho [S3]; 1xiTRAQ8plex [G/K]	0.73 ± 0.25	0.0203591	1.05 ± 0.14	0.405308	0.94 ± 0.09	0.238648	V-type proton ATPase subunit D	Spinacia oleracea	519	1	0	1	XP_021863504.1	pfam01813	ATP synthase subunit D	17-209	2.98e-72	High	Unambiguous	GISVNAAQNFLAAEK	1xPhospho [S3]; 1xiTRAQ8plex [G/K]	4.98994e-05	0	1.348	1	1	1	0	2221.18	Unique	3.92	3	0	1	741.064	38.3	32.6541	35.2155	32.0986	0.852587	0.919464	0.838083	43.5	39.07
Sugar transporter	Membrane and transport	Spo07238	MKGAVLVAIAATVGDFLQGWDNACIAGAVLYIKKEFNLESAPTLEGLIVAMALVGATLITTCCGPIADRIGRRPMMIISSLCYFISALIMLWSPNIYVLLLGRLLDGCGNGLVVTLVPLYISETAPTEIRGSLNTLPQFTGSGGMFAAYCMVFGMSLMEKPSWRLMLGVLLIPSSIYFILTVFFLPESPRWLVSKGRMSEAKRVLQRLRGREDVAAEMALLVEGLRVGGEASIEEYLIEPDAGIADDQDPMVVKDQIKLYGSEVGQSWIARPVTGQSMLGIASRQGSIQNPSSSFIDPLVTLFGSVHEKLPEQGSMRSIIFPNFGSMFSIGGGKDPRNEDWDEGHDDEYVHHHEDDDDDYSEEDDNLRSPLMTHQVSGTDKAMVAPASGSMFSMKPSGL…	AAALVSEPALYSR	1xPhospho [S/Y]; 1xiTRAQ8plex [N-Term]	0.66 ± 0.04	0.0208928	0.73 ± 0.18	0.0621015	0.56 ± 0.15	0.0406747												High	Unambiguous	AAALVSEPALYSR	1xPhospho [S/Y]; 1xiTRAQ8plex [N-Term]	0.00539259	0.000198965	0.6	1	1	4	0	1731.9	Unique	3.09	2	0	1	866.453	58.5	37.6684	29.0991	30.9038	0.643904	0.49742	0.528271	69.6	46.378
Sec14p-like phosphatidylinositol transfer family protein	Membrane and transport	Spo01104	MADEALPSTTPELSEPPPSNPVTESPVKSVETESSVPKEESKAPEEVSPAKEEAVTVTPTQPPPAVAQVEEHTETITESENPKVNEQKNRSFIQSAVSFKVESNLLSDLSDSQTKSLEDFKTLLKQSLSDKTLLPKSKSATTVESAIKEEQNPETDSELEQEVSIWGIPLLKDERTDVILLKFLRARDFKVNDAFSMLKSTLNWRVEFGIDKLVDEDLGDDLGKVVFMHGHDREGHPVCYNVYGEFQNKDLYADTFSSEEKRERFLRWRIQFLERSIRKLDFDAAGVNTIFQVNDLKSAPGPGKRDLRLATRQALHLLQDNYPEFVAKQVFINVPWWYVAFYTMMSPFMTQRTKSKFVFAGPAKTAETLFKYVSPEQVPIQYGGLSVDYCDCNPDFTVE…	SFIQSAVS*FK	1xPhospho [S8]; 1xiTRAQ8plex [S/K]	0.89 ± 0.08	0.0442382	1.22 ± 0.14	0.0202611	1.00 ± 0.15	0.455144												High	Unambiguous	SFIQSAVSFK	1xPhospho [S8]; 1xiTRAQ8plex [S/K]	0.0545736	0.00238178	0.226	1	1	1	0	1801.97	Unique	2.25	2	0	1	901.489	45.4	39.136	56.5301	40.3024	0.862026	1.24516	0.887719	61.8	56.7779
Chlorophyll a/b binding protein 1, chloroplastic	Photosynthesis	Spo26398	MASASASAAATSSFIGTRLTEVPSNSGKVTCRFGFGAKKVAKKAQPKSGFSTDRPLWYPGAKAPEYLDGSLVGDYGFDPFGLGKPAEYLQYDYDGLDQNLAKNLAGDIIGTRTESADVKSTSLQPYSEVFGLQRFRECELIHGRWAMLATLGALTVEGLTGITWQDAGKVELIEGSSYLGQPLPFSMTTLIWIEVLVIGYIEFQRNAELDTEKRLYPGGTFDPLGLASDPEKKPILQLAEIKHARLAMVGFLGFAVQAAVTGKGPLNNWVTHLSDPLHTTILDRFL	NLAGDIIGTRTESADVK	1xPhospho [T/S]; 1xiTRAQ8plex [N/K]	0.72 ± 0.06	0.011479	1.03 ± 0.05	0.292569	0.90 ± 0.03	0.0238079												High	Unambiguous	NLAGDIIGTRTESADVK	1xPhospho [T/S]; 1xiTRAQ8plex [N/K]	0.00438779	0.000198965	0.633	1	1	5	1	2448.3	Unique	2.72	4	0	1	612.828	112.6	74.9698	112.875	96.3754	0.665807	1.00244	0.855909	132.4	105.405
Ferredoxin-NADP reductase	Photosynthesis	Spo06319	MTTAVTAAVSFPSTKTTSLSARSSSVISPDKISYKKVPLYYRNVSATGKMGPIRAQIASDVEAPPPAPAKVEKHSKKMEEGITVNKFKPKTPYVGRCLLNTKITGDDAPGETWHMVFSHEGEIPYREGQSVGVIPDGEDKNGKPHKLRLYSIASSALGDFGDAKSVSLCVKRLIYTNDAGETIKGVCSNFLCDLKPGAEVKLTGPVGKEMLMPKDPNATIIMLGTGTGIAPFRSFLWKMFFEKHDDYKFNGLAWLFLGVPTSSSLLYKEEFEKMKEKAPDNFRLDFAVSREQTNEKGEKMYIQTRMAQYAVELWEMLKKDNTYVYMCGLKGMEKGIDDIMVSLAAAEGIDWIEYKRQLKKAEQWNVEVY	LIYT*NDAGETIK	1xPhospho [T4]; 1xiTRAQ8plex [L/K]	0.81 ± 0.11	0.0232365	0.79 ± 0.07	0.0120493	0.70 ± 0.13	0.00762469												High	Unambiguous	LIYTNDAGETIK	1xPhospho [T4]; 1xiTRAQ8plex [L/K]	0.0224332	0.00035964	0.371	1	1	1	0	2026.07	Unique	2.9	3	0	1	676.028	36.2	27.6398	26.9676	24.9302	0.76353	0.744962	0.688678	36.2	34.8538
Remorin family protein	Stress and defense	Spo12885	MASLATEEAKMVETETTAAAPLTPPQESPAPLAVETQETVVLAEEKVVEQVPPPPPPSAAATVVETPEPQNTPVSVEKVTDNPKEDKPLEEKPIVEKFADEKSLEEKPIEEKSVEEKENSVGEKSLEGSVARDAKLVRVQTEKRNSLIKAWEESELCKVENKAHKNIASVEAWENSKKASVEAELKKMEEKLERKKAEYAEKMKNKVAMIHKEAEEKKAAIEAKRAEDVLKSEEMAAKFRATGKAPKKLLLGLF	SVEEKENS*VGEK	1xPhospho [S8]; iTRAQ8plex [S]	0.64 ± 0.11	0.0542636	0.44 ± 0.03	0.0304283	0.45 ± 0.04	0.0327029												High	Unambiguous	SVEEKENSVGEK	1xPhospho [S8]; iTRAQ8plex [S]	0.0886903	0.00379814	0.145	1	1	2	1	2327.23	Unique	2.84	4	0	1	582.56	114.4	67.6318	53.8426	49.7807	0.591187	0.470652	0.435146	135.9	69.8481
Disease resistance protein family	Stress and defense	Spo14495	MKVAECFVDPVKSRTKLITDYETIQEDLRNQKEKLSIVVSSIHNQANQAKNNGEKVSEEVTKWLEDAQAAKVEVDAWLTNISVMETTCGPCSNCCKRCKLSKEAIQKKKVVESLVERGKSYPQVAYPSSPKGIQLISRGAFTAFESIKESFTDIIAGLGRSSTKVIGVYGMGGIGKTTLVTEVGKVAKDTKLFDQVVFAVVSQTTDIRKIQGQLGDMLGLNFSRETEIGRAGQLKERLKYENKVLVILDDVWNTIELADIGIPYGSDHQGCKILITTRREHVCESMGCQETILLSLLQEDDALKLFIKNAGVVLNDPSLALEEVAKQVIKECHRLPLALVVVAKALRGKSLEEWKTASESLQRSRLTDIESVDLNVYACLRLSYDYLKAEATKKCFLLC…	SYPQVAYPSS*PK	1xPhospho [S10]; 1xiTRAQ8plex [S/K]	0.60 ± 0.19	0.0222205	0.72 ± 0.13	0.0519996	0.67 ± 0.12	0.0582157												High	Unambiguous	SYPQVAYPSSPK	1xPhospho [S10]; 1xiTRAQ8plex [S/K]	0.000252743	0	1.089	1	1	1	0	2012.03	Unique	3.26	3	0	1	671.349	60.2	37.0569	43.7413	38.5502	0.615563	0.7266	0.640368	73.1	51.2969
RNA polymerase III subunit-like protein	Transcription	Spo04483	MAALTPYGIKLAVHIITTDFGNLVAKICECILRRGTQSRALISRFTELPQDKVKKCLWVLIQHNCVQAFGLEQEGGARDTTVVVTQYMALFDNIIQRLRFPKFMVTVSMEKDKKGEEILEGLLQHGRLTLTQILDRARARSSVGNQDAHRESFRKLVRGRFVERCPAPEPLISLPTEGEGPAKKGGGRNKIARKEVTLEERALAAAIPMDAERFSISYDQGVDSDEEKSESKSSGLKVGEKRKQHNLEWDNELDINGGKKEPVWRVNFDEFIKRLRIKACVEYARSEYDNVAAVILNSMLEGTQRTTSTVSLSLDSIFEQVIKREEGLTMNLEHLRCSLEQLDFCSEADDVYTINLHEIIKKAQFEEVESIVKKRYGIEAFRMFRSLSNGRPLDTDKIS…	FSISYDQGVDS*DEEKSESK	1xPhospho [S11]; iTRAQ8plex [F]	0.80 ± 0.05	0.0355678	0.94 ± 0.09	0.17738	0.75 ± 0.09	0.0455074												High	Unambiguous	FSISYDQGVDSDEEKSESK	1xPhospho [S11]; iTRAQ8plex [F]	0.00108736	0	0.856	1	1	1	1	3142.52	Unique	2.81	4	0	1	786.385	32.4	27.1506	32.2499	27.3993	0.837981	0.995369	0.845657	43.9	32.8862
Basic-leucine zipper	Transcription	Spo15232	MGDTERGNIDMMHRLQNPFGALSRSSNHLDVSQLNISQIRPPLPQNSHSLQNFGSENGKRSGIPPSHPPMPPLSPYSQIPVTKPGSQHSGSQNFSRGPSHSRSLSQPSFFMNDSLPPLSPSPYQNSLSPTNAPDSTNTSNGSLENRDGGGNSLLPPSPFGRGNSLHITEGFPPRKLHRRSVSDIPFGFDNVFQSSPPLSPMVSPGPRGGHGGLERTSSGGLAKPGQLVKKESSWDKKRDGNVEGEVVDDILSAYMDLDNIDTMNSSGTDDKYGNENRDDLDSRASGSKTNGCESSDNEAESSVNESGSSGQRPMIGERKRGPASEVTPATRHYRSISMDSFMGSMNFGDESPKLPPSPSTGVAQLSLKDPANGNSDSFSLEFGNGDFTGAELKKIMANE…	TSSGGLAKPGQLVK	1xPhospho [S]; iTRAQ8plex [T/K]	0.88 ± 0.16	0.113544	1.10 ± 0.10	0.0775586	1.23 ± 0.13	0.0118424												High	Unambiguous	TSSGGLAKPGQLVK	1xPhospho [S]; iTRAQ8plex [T]	0.0886903	0.00379814	0.145	1	1	2	0	2335.35	Unique	1.19	3	0	1	779.12	32.5	32.1649	39.3857	42.6919	0.989688	1.21187	1.3136	45.6	43.4267
Zinc finger CCCH domain-containing protein 17	Transcription	Spo24117	MATTVTKEALQPQLGPLSSSSAAEDESMKRNTDCVYYLASPLTCKKGSECEYRHSEYARMNPTDCFYWMNGNCLNPKCSFRHPPLDGLVGSQVDGPSAFVPPGPSVLSAPQNPTKQGVPCIFFQKGYCLKADRCPFMHGPNLPTTKIQQVPASTATPGAPAFKKAFGSLEKCTQPKTNFQTNKPNVVEMLPQGNAMPKIQSVRPMNGSTVRKGYLPPSGMTEGALKYGEMKLPSADSGISRSRTGRAHGVSYDDQNFQNGRDADDSLRESSPGFDVLVDDNKDEFYHNEDQYVKMRGHDGRNLNEFDMGRQDDYNSVADVDPEIYHNRRAYDSFDRLPEKYPRDHRRRSSERSLGEPGHMDRRGPYKSESIDLNQNSDLRHRLSKHRRVNGLKSVVNSN…	RSSPVSGSDIYSER	1xPhospho [S]; 1xiTRAQ8plex [N-Term]	1.38 ± 0.38	0.0546743	1.24 ± 0.21	0.0290579	1.09 ± 0.22	0.274512												High	Unambiguous	RSSPVSGSDIYSER	1xPhospho [S]; 1xiTRAQ8plex [N-Term]	5.55065e-05	0	1.331	1	1	2	1	1923.91	Unique	4.48	3	0	1	641.974	23.6	29.8412	26.3189	21.5053	1.26446	1.11521	0.911239	24.5	36.6808
Heterogeneous nuclear ribonucleoprotein 1*	Transcription	Spo10151	MESRAPDTNYEAEVNEDIHDNPSSHHNEEDDDRSQPLTGDGASPGKIFIGGLARETTAAQFVKHFGKYGEITDSVIMKDRRTGQPRGFGFITYADPVVVDQVIQETHVLNGKQVEIKRTIPKGAIGSKDFKTKKIFVGGIPTSVNEDEFNDFFSTFGVVKEHQIMRDHASNRSRGFGFVTFDSEEAVDELLSKGNRIDFAGTKVEVKKAEPKKPNAPPPSSKRYSDSRPSYGGGFGSDSYGGEYGGGGYGPASYRAGSAYGARAGGYGGYGGSEFSSYGGYVAGAMGAAYRGDISYGYSGRYGGGYSRGYDMGGSGYGGPGEGYGAYGGAAAGSGYGGGYDSAIGGSYGGSTGGSSLYGSGSSSSSRGGFGGAAAANSRYHPYSR	SQPLTGDGAS*PGK	1xPhospho [S10]; 1xiTRAQ8plex [K/S]	1.45 ± 0.14	0.0113969	1.50 ± 0.22	0.00928312	1.46 ± 0.14	0.00435729	heterogeneous nuclear ribonucleoprotein 1	Spinacia oleracea	749	1	0	1	XP_021845008.1	smart00360	RNA recognition motif	46-116, 134-206	6.38E-18, 1.46E-19	High	Unambiguous	SQPLTGDGASPGK	1xPhospho [S10]; 1xiTRAQ8plex [S/K]	0.0214822	0.00035964	0.378	1	1	1	0	1902.98	Unique	2.59	3	0	1	634.994	31.8	49.8984	49.3016	44.0459	1.56913	1.55037	1.38509	42.1	54.3887
Coilin*	Transcription	Spo05834	MEATQRRLRINFQDRLILSKTQKKNGLKHSWVLLKPQFQTISDVVSYLLHSFDLFDSCPNGIILSMDGFALPPFESTAILKDKDVISVKRKGTGMCDATKSIEGARHFIEDEIVEKRPLPSGVRLLANEEFDKETGGYQSDINKDEEAEEPVRIVQGRDVASKKRKASGHIESSKKKRRLQVTPESVQKKDVDQAIKTPKKKRKLAVGRKHDGTVDCTKNSEPASKSNELEEKNEETIHASGVPDKAKKACRSSRRKKLQRKWKRVEGVKINMDEGEKQPTDSGSKKDPGANIEQLAEEDSDVDGDLVPVEIRPGHIRFAPSGKANDAQNVQEASGWDVQSAQKSSLEDDTIQKNDSNVNKNKAAMEPYCWNGITNKKQGQKWGKENQSTSWKENRDYN…	LLANEEFDKETGGYQSDINKDEEAEEPVR	1xPhospho [S/Y/T]; iTRAQ8plex [L/K]	0.73 ± 0.12	0.0146666	0.76 ± 0.13	0.030765	0.94 ± 0.14	0.194523	coilin	Spinacia oleracea	1353	1	0	1	XP_021853981.1	pfam15862	Coilin N-terminus	7-88	8.99e-09	High	Unambiguous	LLANEEFDKETGGYQSDINKDEEAEEPVR	1xPhospho [S/Y/T]; iTRAQ8plex [L]	1.36931e-06	0	1.922	1	1	6	2	4318.12	Unique	4.2	5	0	1	864.426	45.4	33.2656	37.7176	38.0723	0.732722	0.830784	0.838596	52.8	47.2212
Nuclear pore localisation protein NPL4	Transcription	Spo21176	MVMIRVRSRDGVERVSIDNPNITIGELKTLIESQLHVPLANQTLSLQQNLLLAKTPADRSSFSDMANPQTRISSLKIGHGSLVYLSYDGEREIVAARPSITPAGSFGRKMTMDDLIAKQMRVTRQETPHSQHVSFDRDAANAFQSYVNETLAFAVKRGGFMYGTVSEDGKVEVDFIYEPPQLGQEERLVLMRDINEEKLVDAIATGLGMRRVGFIFTQAIGQDQKDYTMSYLEVAQAVELHAESGLKEWVTALVKLKVNDDGVADVHFEAFQMSDMCVRLFKEDWFDVERGNEGEEVDPKVSRMKKDVVVGGKDVKEVDNDFFLVVVSIFDHQGPLSSIFPIENRNFPVTTKAVKTHLERSKSFPFVKRISDFHLLLTLARFLDLNADIPALTQCVYSQ…	EIVAARPSITPAGS*FGR	1xPhospho [S14]; 1xiTRAQ8plex [N-Term]	0.92 ± 0.15	0.311995	0.71 ± 0.05	0.00678028	1.16 ± 0.07	0.0204645												High	Unambiguous	EIVAARPSITPAGSFGR	1xPhospho [S14]; 1xiTRAQ8plex [N-Term]	0.0024225	0.000198965	0.728	1	1	2	0	2113.11	Unique	3.47	3	0	1	705.039	81.3	85.6099	58.5689	91.0389	1.05301	0.720404	1.11979	90.6	93.0371
60S ribosomal protein L5-2	Protein synthesis	Spo05632	MAFVKAQKTRAYFKRFQVKFKRRREGKTDYRARNRLINQDKNKYNTPKYRFVVRFTNKDVTAQIISASITGDIVLAAAYAHELPRYGLEVGLTNYAAAYCTGLLLARRVLKMLEMDQEYEGNVEATGEDYSVEPAETRRPFRALLDVGLIRTTTGNRVFGALKGALDGGLDIPHSDKRFAGFGKDGKQLDAEVHRKYIYGGHVAGYMRTLTEDEPEKYQTHFSEYIKRGIEADNLEALYKKVHAAIRADPTVKKSDKAQPMKHKRYNLKKLTYDERKASLIKRLNALNAAAGADDDDESDEE	RLNALNAAAGADDDDES*DEE	1xPhospho [S17]; 1xiTRAQ8plex [N-Term]	0.77 ± 0.22	0.106259	0.74 ± 0.09	0.0248944	0.78 ± 0.14	0.0370387												High	Unambiguous	RLNALNAAAGADDDDESDEE	1xPhospho [S17]; 1xiTRAQ8plex [N-Term]	1.81521e-06	0	1.877	1	1	2	1	2475.05	Unique	4.2	3	0	1	825.687	38.6	39.2583	32.2499	37.1961	1.01705	0.835491	0.96363	60.3	34.8538
60S ribosomal protein L5-2	Protein synthesis	Spo05632	MAFVKAQKTRAYFKRFQVKFKRRREGKTDYRARNRLINQDKNKYNTPKYRFVVRFTNKDVTAQIISASITGDIVLAAAYAHELPRYGLEVGLTNYAAAYCTGLLLARRVLKMLEMDQEYEGNVEATGEDYSVEPAETRRPFRALLDVGLIRTTTGNRVFGALKGALDGGLDIPHSDKRFAGFGKDGKQLDAEVHRKYIYGGHVAGYMRTLTEDEPEKYQTHFSEYIKRGIEADNLEALYKKVHAAIRADPTVKKSDKAQPMKHKRYNLKKLTYDERKASLIKRLNALNAAAGADDDDESDEE	LNALNAAAGADDDDES*DEE	1xPhospho [S16]; 1xiTRAQ8plex [N-Term]	1.09 ± 0.18	0.256146	1.29 ± 0.15	0.0109043	1.15 ± 0.15	0.0750003												High	Unambiguous	RLNALNAAAGADDDDESDEE	1xPhospho [S17]; 1xiTRAQ8plex [N-Term]	1.81521e-06	0	1.877	1	1	2	1	2475.05	Unique	4.2	3	0	1	825.687	28.2	28.7405	31.9719	26.3638	1.01917	1.13376	0.934888	28.2	35.4159
Translation initiation factor	Protein synthesis	Spo22338	MGRKKNLVIDDDEYSVATELSEESQVTEEDKVVPTGGGKKKGKKGNSKGAQSRDEEDEEVPEVAFAGKKKSSKKGGVKAGFELLGDEDNDDQVKDGSDDEEDVSVVSFTGKKKSSKGSKKGGGKASFALLGDDGDEDDEVKGQSEGEDDVPAVSFTGKKKPSKGSKKGGSKTSFALLDDEDNDGDENVQSEEDEAPSMSFVGKKKPSKGSKKGSSLFSAALLEEEDGEEDDSHSEAPSVSKTAYDEVDEADVVVAFTGKKKSSKKKGSSALTALGDDITTKMETKVIANNAEVDDYLPQEKVSAVVPETSKNKKKKKKGGRTAEEQDDLDKILAELGEGPAVSKPEPTPAPSQVEKADTQLEPVGLTEAAGEKEGEDEGIVESAAAKKKKKKKEKEKEK…	ASFALLGDDGDEDDEVKGQS*EGEDDVPAVSFTGK	1xPhospho [S20]; iTRAQ8plex [K]	1.02 ± 0.08	0.35655	1.24 ± 0.18	0.020003	1.31 ± 0.18	0.00435088												High	Unambiguous	ASFALLGDDGDEDDEVKGQSEGEDDVPAVSFTGK	1xPhospho [S20]; iTRAQ8plex [A]	1.07635e-07	0	2.328	1	1	2	1	4492.13	Unique	4.19	4	0	1	1123.79	57.5	53.2005	70.4309	70.9673	0.925225	1.22489	1.23421	71.3	75.8913
Eukaryotic translation initiation factor 4B	Protein synthesis	Spo15442	MAATVSSAWAKPGAWALDSEEHEDELKQPIMAQPVKPEPPAADFPSLAAAAAAKPKKKNKAQTLSLAEFSTYSAPKPKAFVAGQKLTHDEILTLPTGPRERTAEELERPRLGGGFRNYGGGASDDSRVRVSDRGSSRDRDMGPSRADEADDWSKTKKFSAFGGGAPERSDRREKVGFFNSSRADEVDNWASNKSFVAAPVDGARRERRMGFESYSNGSGPDSGSWSKPREERGSGGVEADTWGRRESVGSGNGNGRPRLNLQPRTLPVENNDNGGQSVTPTEVKVASPVLIFTPTEKVKGANPFGEARPREEVLAEKGKDWKEIDEKLEAVKIKEAGNGEKSEGFGRRGYGLGRSESGDEKTVKSWRKPESADAVSSPSGSSADTTENSANTADSSAES…	VASPVLIFTPTEK	1xPhospho [S/T]; 1xiTRAQ8plex [V/K]	0.99 ± 0.14	0.371555	0.88 ± 0.05	0.0203191	0.77 ± 0.07	0.0222707												High	Unambiguous	VASPVLIFTPTEK	1xPhospho [S/T]; 1xiTRAQ8plex [V/K]	3.02311e-05	0	1.428	1	1	2	0	2090.18	Unique	4.63	3	0	1	697.396	39.3	42.6827	31.8793	30.4259	1.08607	0.811177	0.774197	49.9	44.2699
Eukaryotic peptide chain release factor subunit	Protein synthesis	Spo20264	MSDSHETDKNIEIWKIKKLIKALEAARGNGTSMISLIMPPRDQVARVTKMLGDEYGTASNIKSRVNRQSVLAAITSAQQRLKLYNKVPPNGLVLYTGTIVTDDGKEKKVTIDFEPFRPINASLYLCDNKFHTEALNELLESDDKFGFIVMDGNGTLFGTLSGNTREVLHKFTVDLPKKHGRGGQSALRFARLRMEKRHNYVRKTAELATQFFINPATSQPNVSGLILAGSADFKTELSQSDMFDPRLQAKILNVVDVSYGGENGFNQAIELSAEILANVKFIQEKKLIGKYFEEISQDTGKYVFGVEDTLKALEMGAVEILIVWENLDINRYSLKNASTGELLVKHLNKDQESDQSNFRDSETNAELEVQEKTSLLEWFANEYKNFGCSLEFVTNKSQE…	TFDELEDGETYDDS*D	1xPhospho [S14]; 1xiTRAQ8plex [N-Term]	0.82 ± 0.31	0.278977	1.21 ± 0.12	0.0433004	1.08 ± 0.20	0.30743												High	Unambiguous	TFDELEDGETYDDSD	1xPhospho [S14]; 1xiTRAQ8plex [N-Term]	6.65638e-05	0	1.302	1	1	3	0	2134.82	Unique	3.52	2	0	1	1067.91	7.9	8.19409	8.89654	8.6021	1.03723	1.12614	1.08887	8	4.77834
BAG family molecular chaperone regulator 4	Protein processing	Spo10373	MNPVEEGMNKEREWEMRPGGMLVQKREDGSDDDNINLPLYKIKVSFGSSFFDFTVPCKFTFGELKKLLAQETGIEPEDQRLFFRGREKDDAETLLMAGLKDHSKLWLTERLASKEKKMEEARKKDEISKACAAIAEVRVEVDKLSQRVSSLEASLYNGAKVDEKEFIILTELLMVQLLKLDSIEANGEAKIQRKNEVRRVQSYVDTLDALKARNSNTYDDCGNTVAVTTNWETFDSGVGSLTPPPVSSSSKVDKEWERFE	REDGS*DDDNINLPLYK	1xPhospho [S5]; 1xiTRAQ8plex [R/K]	0.79 ± 0.15	0.0388399	0.69 ± 0.10-	0.00630451	0.75 ± 0.06	0.0007711												High	Unambiguous	REDGSDDDNINLPLYK	1xPhospho [S5]; 1xiTRAQ8plex [R/K]	4.34754e-05	0	1.37	1	1	2	1	2552.25	Unique	4.37	3	0	1	851.421	54.8	44.8841	37.903	43.4884	0.819052	0.69166	0.793584	64	60.5725
Lys-63-specific deubiquitinase BRCC36-like*	Protein degradation	Spo11081	MSLTSVKMSEEVWLTCVTHAFSTETEEIMGLLLGDIECSRSGNTTALIWGAAPQTRSDRRKDRVETNPEQLAAASAMAERMSAATGRRTRVIGWYHSHPHITVLPSHVDVRTQAMYQLLDSGFIGLIFSCFNEDTFKVGRIQAIAFQSLDGKQSYISRAVTLSPVHKNNIIDVESSLSSDDASRLGSGKAEKLEQDTGDSRTASTKGTDRVGGKFHPESSGNAFGDIDPMDMSDGMQEAMHRSHLEMSGAEYIRKEIPLDVLPALSLLKLDSPLSSFTDLQRVLYEEEKAAYHQAVSQNIRDGKVHPLTFIHHTSTYQASMCKLMEYCLTPAIEALEDRLRENELRLGMLTEEAKVLEAEASRGTEGTIGSPLRVDSYRSSPARAHSFGESVNIRSPAP…	AVTLS*PVHK	1xPhospho [S5]; 1xiTRAQ8plex [K/A]	0.85 ± 0.16	0.0936432	0.87 ± 0.18	0.141868	0.74 ± 0.11	0.0169879	lys-63-specific deubiquitinase BRCC36-like	Spinacia oleracea	849	1	0	1	XP_021859165.1	cd08068	Mov34/MPN/PAD-1 family	3-344	9.03e-114	High	Unambiguous	AVTLSPVHK	1xPhospho [S5]; 1xiTRAQ8plex [A/K]	0.0113302	0.00035964	0.481	1	1	1	0	1639.94	Unique	2.04	3	0	1	547.317	28.4	28.7405	27.5237	20.7088	1.01199	0.969143	0.729182	43.2	27.1241
Fructose-2,6-bisphosphatase	Carbohydrate and energy metabolism	Spo02446	MGAGTSKNSDSTSHGDGDGEERDEYEGGGQLYVSLKMENYTLNADLLPHVFGSASLVGSWDSSRALPLERESTSMWQLSFVVPPNHETLDFKFLLRPKDSNNPCIIEEGPNRILSGGRLQGDARAALFRLNADAVLEYRVCINADRISPFDLASSWRAYQENIHPSTVRGILDVSMNSETCFESSSSANLELDLERYVVPSPATSATSGLVYPANLAETPRYISARKYSSESDFSKSGDTGSQPIGPTADKEMEVKIQDLAKVSTTSAAVEDKLATTASPTQKQESHKGVFVDRGVGSPRLVKSTSAGTFADDVKLGSGNKTAMPAAAGAVAAAAVADQMLGPKEDRHLAIVLVGLPARGKTFTAAKLTRYLRWLGHDTKHFNVGKYRRLKLGTNQSAE…	LATTAS*PTQK	1xPhospho [S6]; 1xiTRAQ8plex [L/K]	0.70 ± 0.18	0.0423751	0.60 ± 0.14	0.029751	0.53 ± 0.11	0.015356												High	Unambiguous	LATTASPTQK	1xPhospho [S6]; 1xiTRAQ8plex [L/K]	0.0203178	0.00035964	0.387	1	1	2	0	1705.93	Unique	2.27	2	0	1	853.468	38.4	20.6687	22.7047	16.3281	0.538247	0.591268	0.42521	50.3	27.6863
Pyruvate dehydrogenase E1 component subunit alpha	Carbohydrate and energy metabolism	Spo10565	MALLHRVNRAKSLSSLLRPLTTAHNHLHRPFSTDSSKTLTIETSIPYKSHIIEPPSRSVETTPAELMDYFRTMALMRRMEIASDSLYKAKLIRGFCHLYDGQEAVAVGMEAAITKKDNIITAYRDHCIYLARGGSLVSAFAELMGRRDGCSKGKGGSMHFYKKDSGFFGGHGIVGAQVPLGVGLAFAQKYKKEDTVSFALYGDGAANQGQLFEALNMAALWDLPAILVCENNHYGMGTAEWRAAKSPAYYKRGDYVPGLKVDGMDVLAVKQACQFAKEYVLKNGPIILEMDTYRYHGHSMSDPGSTYRTRDEISGIRQERDPIERVRKLILAHDIAVEKDLKDIEKEVRKEVDEAIAKAKESPMPENSDLFTNIYVKGYGAESFGADRKVLRTALP	YHGHS*MSDPGSTYR	1xPhospho [S5]; 1xiTRAQ8plex [N-Term]	1.16 ± 0.16	0.0390106	1.26 ± 0.08	0.0277382	1.16 ± 0.15	0.11532												High	Unambiguous	YHGHSMSDPGSTYR	1xPhospho [S5]; 1xiTRAQ8plex [N-Term]	0.000481778	0	0.986	1	1	1	0	1978.84	Unique	2.9	3	0	1	660.286	26.4	30.0858	32.6206	29.3109	1.13961	1.23563	1.11026	29	40.1943
Hedgehog receptor isoform 1	Cell cycle, differentiation, and development	Spo21940	MASSCRFLVPLLMIQVLFLGSLLILVNADSGSSSFSDSILRRKHSTEYCSMYDICGERSDGRVLNCPDSSPSKKPDDLFSAKIQSLCPTISGNVCCTERQFDTLRSQVQQAIPLLVSCPACLRNFLNLFCELSCSPNQSQFINVTSIGKVNGNLTVDGIAYYVSEDFGEGLYNSCKDVKFGSMNTRAIDFVGAGAKSYKGDSFTCELPRLLEELLESXAIPLLVSCPACLRNFLNLFCELSCSPNQSQFINVTSIGKVNGNLTVDGIAYYVSEDFGEGLYNSCKDVKFGSMNTRAIDFVGAGAKSYKEWFAFLGQKAGLGMPGSPYSMDFQTKAPESSGMQLMDVSTYSCNDTSLGCSCGDCPSSPVCSSSEPPHSHTKESCSVKLGFFEVKCIDLAMA…	VDS*FDEENEDTPDVK	1xPhospho [S3]; 1xiTRAQ8plex [K/V]	1.14 ± 0.09	0.00861127	1.67 ± 0.36	0.0129626	1.23 ± 0.23	0.032079												High	Unambiguous	VDSFDEENEDTPDVK	1xPhospho [S3]; 1xiTRAQ8plex [V/K]	0.00014204	0	1.181	1	2	2	0	2427.11	Unique	3.21	3	0	1	809.703	18.2	22.7478	36.9762	28.594	1.24988	2.03166	1.5711	29.9	32.3241
Tryptophan synthase beta	Other metabolisms	Spo18357	MALASSTAATLTTRTSSSLAKPYQPTTTTTAAFNLSLQSPSKSLRISPNRHSICCVMAPDMASKAAASVAEEERDLSVFQRPDSFGRFGKFGGKYVPETLMYALSELETAFRSLSSDHDFQKELDGILRDYVGRETPLYFAERLTEHYKLANGQGPDIYLKREDLNHTGAHKINNAVGQALLAKKLGKKRIIAETGAGQHGVATATVCARFGLQCIIYMGAQDMERQALNVFRMRLLGAEVRAVHSGTATLKDATSEAIRDWVTNVETTHYILGSVAGPHPYPMMVRDFHAVIGKETRKQALEKWGGKPDVLVACVGGGSNAMGLFHEFVEDKDVRLIGVEAAGFGLDSGKHAATLTLGEVGVLHGAMSYLLQDDDGQIIEPHSISAGLDYPGVGPEHS…	DLSVFQRPDS*FGR	1xPhospho [S10]; 1xiTRAQ8plex [N-Term]	1.36 ± 0.12	0.032664	1.17 ± 0.25	0.0712027	1.19 ± 0.17	0.030654												High	Unambiguous	DLSVFQRPDSFGR	1xPhospho [S]; 1xiTRAQ8plex [N-Term]	0.014898	0.00035964	0.437	1	1	3	0	1907.93	Unique	1.9	3	0	1	636.648	29.6	37.913	37.3469	34.727	1.28084	1.26172	1.17321	38.4	54.6698
Adenine nucleotide alpha hydrolase-like protein	Other metabolisms	Spo11655	MATNQQNQNPESQSYPEMPPIRVKAAPTSSTSSPRVTVSTPTATATGAAAETPTAGAARKIAIAVDLSDESAFAVKWAVDHYIRPGDAVVLLHVRPTSVLYGADWGCVDFSAAAGATDNNEVSHQKLEDDFDAFTTSKAADLAQPLIQAQVPYKIHIVKDHDMKERLCLEVERLGFNAVIMGSRGFGASKRGSNGRLGSVSDYCVRHCVCPVVVVRYPDEKDGNDGDDAMVDVAEADENVVADEEEEYHDASDERKATA	VTVSTPTATATGAAAETPTAGAAR	1xPhospho [S/T]; 1xiTRAQ8plex [N-Term]	1.28 ± 0.32	0.0551809	1.14 ± 0.35	0.472211	1.37 ± 0.51+	0.0397395												High	Unambiguous	VTVSTPTATATGAAAETPTAGAAR	1xPhospho [S/T]; 1xiTRAQ8plex [N-Term]	9.05616e-07	0	1.988	1	1	15	0	2557.28	Unique	4.04	3	0	1	853.1	63.2	61.3946	60.793	67.0645	0.971433	0.961915	1.06115	79.1	92.6155
AMP deaminase	Other metabolisms	Spo12403	MDAYALHLAMAALVGASFVAVSAYYMHRKTLSQFLELTKTFEREREGEEAEEEDGKQLSPRHYRRLPDRRRQKSIGAYRRASLSLPDVTAISGEADAVDKRNSVLPVEGIPAGLPRLRSLSEGKAASLTSSASRSYMMRPMSPKSPVASAFESVEGSDDEDTFTDNSKLDPTYLHSNGNAGPELTSQYQDLPGNTNNGDQVPITSPNMIRSHSISGDLHGVQPDPIAADILRKEPEQETFVRLKISPSETPAPDEVESYLVLQECLELRESYVFREGVAPWKKEIISDPSTPKPNPNPFYFSPERKSNHFFQMEDGVVQVYASRDSKEKLFPVADATTFFTDLHHILRVIAAGNIRTLCHHRLVLLEQKFNLHLMLNADREFLAQKSAPHRDFYNVRKV…	ASLS*LPDVTAISGEADAVDKR	1xPhospho [S4]; 1xiTRAQ8plex [K/A]	1.06 ± 0.15	0.252231	1.22 ± 0.14+	0.0315063	1.33 ± 0.15+	0.00981398												High	Unambiguous	ASLSLPDVTAISGEADAVDKR	1xPhospho [S4]; 1xiTRAQ8plex [A/K]	1.45783e-06	0	1.912	1	1	2	1	2803.47	Unique	3.4	4	0	1	701.621	14.5	14.4314	17.237	20.7088	0.995268	1.18876	1.42819	15.4	17.5674
AMP deaminase	Other metabolisms	Spo12403	MDAYALHLAMAALVGASFVAVSAYYMHRKTLSQFLELTKTFEREREGEEAEEEDGKQLSPRHYRRLPDRRRQKSIGAYRRASLSLPDVTAISGEADAVDKRNSVLPVEGIPAGLPRLRSLSEGKAASLTSSASRSYMMRPMSPKSPVASAFESVEGSDDEDTFTDNSKLDPTYLHSNGNAGPELTSQYQDLPGNTNNGDQVPITSPNMIRSHSISGDLHGVQPDPIAADILRKEPEQETFVRLKISPSETPAPDEVESYLVLQECLELRESYVFREGVAPWKKEIISDPSTPKPNPNPFYFSPERKSNHFFQMEDGVVQVYASRDSKEKLFPVADATTFFTDLHHILRVIAAGNIRTLCHHRLVLLEQKFNLHLMLNADREFLAQKSAPHRDFYNVRKV…	SHS*ISGDLHGVQPDPIAADILR	1xPhospho [S3]; 1xiTRAQ8plex [N-Term]	1.75 ± 1.19	0.0819947	1.79 ± 0.75+	0.00594065	2.02 ± 1.12+	0.0275393												High	Unambiguous	ASLSLPDVTAISGEADAVDKR	1xPhospho [S4]; 1xiTRAQ8plex [A/K]	1.45783e-06	0	1.912	1	1	2	1	2803.47	Unique	3.4	4	0	1	701.621	14.6	17.2443	17.6077	27.7179	1.18112	1.20601	1.89848	15.9	16.4431
uvrB/uvrC motif-containing protein	Other metabolisms	Spo03572	MSTSTLTNPGSTGLFGSNLFLRTVRSFQLLNGTERHCLWNYGVQNVFLKGQPYITRQRSKRVEAGWLFKGGGGDKQLDASTEHSEKANEDILIFFFQLDLATRVQYALNLDQYDIAQQLRSRLTEVEEEVIRQKNSKKGSTSKVDAQDQGIRLLRLRAELQNAIGTENYAAAAELRDKISKLEAESLAESAKALAYDKIRYAFRLGQKVRHKIFGYWGVICGMDPVCCESSAWMETANVANLSNGSNQPFYQVLVDVHEDPDLLVAYVPEENLLVPEKPNLGKFDHPYVSFLFYGGDTAGNFIPVKQLREKYNQPRFEAPSDPEDEEDREGA	FEAPS*DPEDEEDREGA	1xPhospho [S5]; 1xiTRAQ8plex [N-Term]	1.06 ± 0.13	0.355858	0.98 ± 0.14	0.146221	1.35 ± 0.24	0.041054												High	Unambiguous	FEAPSDPEDEEDREGA	1xPhospho [S5]; 1xiTRAQ8plex [N-Term]	0.0309192	0.00121068	0.319	1	1	2	1	2176.89	Unique	2.95	3	0	1	726.301	67.4	59.4378	65.4266	78.6933	0.881866	0.970721	1.16756	73.8	86.2912
GDP-mannose 3,5-epimerase 1	Other metabolisms	Spo24712	MPFMETGRVLRWREKVERERFEWPLLCGSSPLLSLFIALSLFSQIPCPSTPFHYHLTLLSLLLLRKASNFEFTGMGSNDEFDYGAYTYDKLEREAYWPSGKLRISVTGAGGFIGSHIARRLKHEGHYVIASDWKKNEHMTEDMFCNEFHLVDLRVMDNCMKVTKDVDHVFNLAADMGGMGFIQSNHSVIMYNNTMISFNMLEAARITGVKRFFYASSACIYPEFKQLETANASLKEADAWPAEPQDAYGLEKLATEELCKHYTKDFGIECRIGRFHNIYGPFGTWKGGREKAPAAFCRKVITSTDKFEMWGDGLQTRSFTFIDECVEGVLRLTKSDFQEPVNIGSDEMVSMNEMAEIILSFEDRKLPIQHIPGPEGVRGRNSDNTLIKEKLGWAPTMKL…	VVTTQAPVQLGS*LR	1xPhospho [S12]; 1xiTRAQ8plex [N-Term]	0.86 ± 0.16	0.0918508	0.72 ± 0.09-	0.00770219	0.74 ± 0.18-	0.040657												High	Unambiguous	VVTTQAPVQLGSLR	1xPhospho [S12]; 1xiTRAQ8plex [N-Term]	0.00156332	0	0.798	1	1	2	0	1853.02	Unique	3.02	3	0	1	618.342	24.2	17.4889	14.4569	13.0624	0.722681	0.597391	0.539771	21.1	22.7674
Nitrate reductase	Other metabolisms	Spo23607	MAASVDRQYHPAPMSGVVRTPFSNHHRSDSPVRNGYTFSNPPSSNGVVKPGEKIKLVDNNSNSNNGSNNNNNRYDSDSEEDDDENEMNVWNEMIKKGNSELEPSSVDSRDEGTADQWIERNPSMIRLTGKHPFNSEPPLTRLMHHGFLTPVPLHYVRNHGPVPNAKWEDWTVEVTGLVKRPIRFTMDQLVNDFQSREFPVTLVCAGNRRKEQNMTKQSIGFNWGSAAVSTSVWRGVPLRDVLKRCGVMSSLKGALNVCFEGAEDLPGGGGSKYGTSVKREFAMDPARDIILAYMQNGEKLSPDHGYPVRMIIPGFIGGRMVKWLKRIIVTTTESDNYYHYKDNRVLPSHVDAELANSEAWWYKQEYIINELNVNSVITSPCHEEILPINAWTTQRPYTM…	TASTPFMNTTSK	1xPhospho [T/S]; 1xiTRAQ8plex [T/K]; 1xOxidation [M7]	0.63 ± 0.07	0.0066038	0.53 ± 0.08	0.00736739	0.55 ± 0.06-	0.00853432												High	Unambiguous	TASTPFMNTTSK	1xPhospho [T/S]; 1xiTRAQ8plex [T/K]; 1xOxidation [M7]	0.116166	0.00500933	0.099	1	1	2	0	1989.98	Unique	3.07	3	0	1	663.996	75.1	51.7329	39.1077	38.5502	0.688853	0.520742	0.513318	100.3	62.9616
Pyruvate orthophosphate dikinase	Other metabolisms	Spo20783	MASACKGILIRSAPDNCSHTLLKVKQSDQIGYLKEQNLPDCSHCISSQRVQFQNRKCLRQLPSHMRPQVVMALISDPMSTTKKRVFTFGKGRSEGNKSMKSLLGGKGANLAEMASIGLSVPPGLTISTEACQEYQDHSKKIPESLWEEILEGLGVIENDMGASLGDPSKPLLLSVRSGAAVSMPGMMDTVLNLGLNDEVVVGLAAKSGERFAYDSFRRFLDMFGGVVMGIPHSSFEEKLEKLKQEKGIKLDTDLTASDLKELVEQYKNVYLETKGEIFPADPEKQLQLAVQAVFDSWDSPRALKYRSINQINGLIGTAVNIQSMVFGNMGNTSGTGVLFTRNPSTGENKLYGEFLVNAQGEDVVAGIRTPEDLGTMKSCMPEAYRELVENCEILERHYK…	GGMT*SHAAVVAR	1xPhospho [T4]; 1xiTRAQ8plex [N-Term]; 1xOxidation [M3]	0.90 ± 0.07	0.0417083	0.71 ± 0.09-	0.0201664	0.59 ± 0.05-	0.00415913												High	Unambiguous	GGMTSHAAVVAR	1xPhospho [T4]; 1xiTRAQ8plex [N-Term]; 1xOxidation [M3]	0.000996115	0	0.87	1	1	2	0	1556.76	Unique	3.57	3	0	1	519.59	154.8	142.479	107.407	89.207	0.920409	0.693845	0.576272	184.2	155.999
DUF668 family protein	Function unknown	Spo23572	MGGICSRRATVDNVPSSSYSQNGGSNYGAGIILDSHALPDKENSGSILPSGGENVDKAVPESFSFPELDANTNGINEASNGTYTDANDDGIPRYSRALSHKSRSTKSKQVAVAKVSEMSTLLGKAGSAGFGKAVEVLDTLGSSMTSLHLSGGFVSSVTTKGNKISILSFEVANTIVKGANLMQSLSKESIKHLKEVVLRSEGVQSLVSKDIDELQRIAAADKREELKVFAGEVIRFGNRCKDPQYHNLDRYFEKLASELTPQKLKEEAETIMQNLMTLVQNTAELYHESHALDRFEQDYRRKLQEEDNPSTAQRGDSLAILRAELKSQRKHVRSLKKKSLWSRILEDVMEKLVDIVHFLHLEIHEAFGDADGDRPIRTSSNNHQKLGSAGLALHYANII…	LTPGISKS*QEFDTAR	1xPhospho [S8]; 1xiTRAQ8plex [L/K]	0.89 ± 0.16	0.100762	0.87 ± 0.09	0.0609505	0.79 ± 0.19	0.0387724												High	Unambiguous	LTPGISKSQEFDTAR	1xPhospho [S8]; 1xiTRAQ8plex [L/K]	0.112838	0.00489924	0.104	1	1	2	1	2338.23	Unique	2.07	3	0	1	780.08	67.2	50.3876	54.0279	52.3294	0.749815	0.803987	0.778712	74.8	69.4265
Plant/F18B3-190 protein	Function unknown	Spo05511	MPTFAAIQFDRFLEPGASKTTASTNNQNIPDVTPASWLERRNSTTLPIDDLKSSSRRQEIPPPHPQLRRRNSTSSPAAVAKPPQIQPSLYATPEPTPLPDSATSSFPPFSPFLINHKRRGPRLIKSLSDQHVAAAVASSSASEGTHTRSLSDENVTVEPKVERFDEELAFNGSNDDVLVAEVEAEPMKDEFNGDTSGRENSESENFYDPQDSMSFSASAYSEDYGGDRSAKGNTPMGGEFYDAWEELSSDSGMQTHRSLNDVETELREMRLTLLMEIEKRKLSEEALQSMQQHWQLLREKLGAVGLVLPADLTALVDDSQVDASPIEEICRQIQMARFVSESIGRGIAKAEAEAVMEAQLELKNFEIARLSDRLHYYETMNREMSQRNQEAMEVARHER…	SLS*DENVTVEPK	1xPhospho [S3]; 1xiTRAQ8plex [S/K]	1.52 ± 0.14	0.00755338	1.38 ± 0.25	0.0230345	1.21 ± 0.19	0.044691												High	Unambiguous	SLSDENVTVEPK	1xPhospho [S3]; 1xiTRAQ8plex [S/K]	0.0260192	0.000527732	0.347	1	1	1	0	2006.03	Unique	2.03	3	0	1	669.346	21.1	32.7764	30.3038	27.1603	1.55338	1.4362	1.28722	23.6	35.1348
Plant/MOJ9-14 protein	Function unknown	Spo05467	MEMEGESELELLQRYRRDRRVLLNFMLSGSLIKKVILPPGAVSLDDVDLDQVSVDYVLNCVKKGEMLELSEAIRDYHDGSEFPFMTNGGSSDDFFLVTNHELSGSPPRRAPPPVPLVAPSTIISSLSKSEFVDEDMVSNSEPSMPDTSSNVDFLARRSMSQAESFSSIQAKELTVDDIEDFEDDDDLEEVDSRRVSRRMPNDASDLVAVLPSFSTGVTDDDLRETAFEILLACAGASGGLIVPSKEKKKEKKPSRLLKKLGRSKTENVGAEPQRAPGLVGLLETMRVQMEISEAMDIRTRQGLLNSLAGKAGKRMDTLLVPLELLCCISRTEFPDKKAYIRWQKRQLNMLEEGLINHPVVGFGESGRKSNEVRILLAKIEESEFLPGNTGELQRSECLK…	SMSQAES*FSSIQAK	1xPhospho [S7]; 1xOxidation [M2]; 1xiTRAQ8plex [K/S]	1.02 ± 0.30	0.259868	1.26 ± 0.12	0.00139254	1.29 ± 0.28	0.0511945												High	Unambiguous	SMSQAESFSSIQAK	1xPhospho [S]; 1xiTRAQ8plex [S/K]; 1xOxidation [M2]	0.000173565	0	1.149	1	1	3	0	2205.07	Unique	1.92	3	0	1	735.695	16.9	20.791	19.8319	24.5319	1.23024	1.17348	1.45159	25	28.9511
(a) Protein names marked with an asterisk (*) have been edited by us according to functional domain annotations from NCBI non-redundant protein database. (b) An asterisk (*) was marked on the right side of the phosphorylated amino acid in the identifed peptide sequence. (c) Modifications within the identified peptide sequence. (d, e, f) Average abundance ratios ± standard deviation under correspo…
[truncated: 37 more columns]
