# Supplementary material for: Proteomics and Phosphoproteomics of Heat Stress-Responsive Mechanisms in Spinach
Source: Front Plant Sci. 2018 Jun 26;9:800. doi: 10.3389/fpls.2018.00800 (PMC6029058; doi:10.3389/fpls.2018.00800)
Supplement: Supplementary file 3 [file Table_3.XLSX]

## Sheet: Table S3
Supplementary Table S3. Summary of homology models of phosphoproteins in spinach leaves.
Protein name	Accession No.	Protein Sequence	Phosphoryaltion Site Location	Functional Domain(a)	InterPro Accession NO.(b)	Range(c)	Template(d)	Helix No.(e)	Beta Sheet No.(f)	Method(g)	Resolution(h)	Sequence Identity(i)	Sequence Similarity(j)	Range(k)	Coverage(l)	GMQE(m)	MEAN4(n)
Pyruvate dehydrogenase E1 component subunit alpha (PDHE1)	Spo10565	MALLHRVNRAKSLSSLLRPLTTAHNHLHRPFSTDSSKTLTIETSIPYKSHIIEPPSRSVETTPAELMDYFRTMALMRRMEIASDSLYKAKLIRGFCHLYDGQEAVAVGMEAAITKKDNIITAYRDHCIYLARGGSLVSAFAELMGRRDGCSKGKGGSMHFYKKDSGFFGGHGIVGAQVPLGVGLAFAQKYKKEDTVSFALYGDGAANQGQLFEALNMAALWDLPAILVCENNHYGMGTAEWRAAKSPAYYKRGDYVPGLKVDGMDVLAVKQACQFAKEYVLKNGPIILEMDTYRYHGHSMSDPGSTYRTRDEISGIRQERDPIERVRKLILAHDIAVEKDLKDIEKEVRKEVDEAIAKAKESPMPENSDLFTNIYVKGYGAESFGADRKVLRTALP	YHGHS299MSDPGSTYR	Dehydrogenase, E1 component domain	IPR001017	72-366	3exf.1.A	14	12	X-ray	3.00Å	0.531	0.45	55-395	0.86	0.72	-1.52
Ferredoxin-NADP reductase (FNR)	Spo06319	MTTAVTAAVSFPSTKTTSLSARSSSVISPDKISYKKVPLYYRNVSATGKMGPIRAQIASDVEAPPPAPAKVEKHSKKMEEGITVNKFKPKTPYVGRCLLNTKITGDDAPGETWHMVFSHEGEIPYREGQSVGVIPDGEDKNGKPHKLRLYSIASSALGDFGDAKSVSLCVKRLIYTNDAGETIKGVCSNFLCDLKPGAEVKLTGPVGKEMLMPKDPNATIIMLGTGTGIAPFRSFLWKMFFEKHDDYKFNGLAWLFLGVPTSSSLLYKEEFEKMKEKAPDNFRLDFAVSREQTNEKGEKMYIQTRMAQYAVELWEMLKKDNTYVYMCGLKGMEKGIDDIMVSLAAAEGIDWIEYKRQLKKAEQWNVEVY	LIYT176NDAGETIK	Ferredoxin reductase-type FAD-binding domain; Flavoprotein pyridine nucleotide cytochrome reductase domain	IPR017927; IPR001709	90-212; 221-337	1fnd.1.A	9	23	X-ray	1.70Å	1	0.62	74-369	0.85	0.81	1.21
Pyruvate orthophosphate dikinase (PPDK)	Spo20783	MASACKGILIRSAPDNCSHTLLKVKQSDQIGYLKEQNLPDCSHCISSQRVQFQNRKCLRQLPSHMRPQVVMALISDPMSTTKKRVFTFGKGRSEGNKSMKSLLGGKGANLAEMASIGLSVPPGLTISTEACQEYQDHSKKIPESLWEEILEGLGVIENDMGASLGDPSKPLLLSVRSGAAVSMPGMMDTVLNLGLNDEVVVGLAAKSGERFAYDSFRRFLDMFGGVVMGIPHSSFEEKLEKLKQEKGIKLDTDLTASDLKELVEQYKNVYLETKGEIFPADPEKQLQLAVQAVFDSWDSPRALKYRSINQINGLIGTAVNIQSMVFGNMGNTSGTGVLFTRNPSTGENKLYGEFLVNAQGEDVVAGIRTPEDLGTMKSCMPEAYRELVENCEILERHYK…	GGMT535SHAAVVAR	Pyruvate phosphate dikinase, PEP/pyruvate-binding domain; PEP-utilising enzyme, mobile domain; PEP-utilising enzyme, C-terminal	IPR002192; IPR008279; IPR000121	101-373,384-438; 505-585; 599-942	5jvn.1.A	43	34	X-ray	2.90Å	0.8303	0.55	82-954	0.88	0.78	0.09
Heterogeneous nuclear ribonucleoprotein 1* (hnRNP1)	Spo10151	MESRAPDTNYEAEVNEDIHDNPSSHHNEEDDDRSQPLTGDGASPGKIFIGGLARETTAAQFVKHFGKYGEITDSVIMKDRRTGQPRGFGFITYADPVVVDQVIQETHVLNGKQVEIKRTIPKGAIGSKDFKTKKIFVGGIPTSVNEDEFNDFFSTFGVVKEHQIMRDHASNRSRGFGFVTFDSEEAVDELLSKGNRIDFAGTKVEVKKAEPKKPNAPPPSSKRYSDSRPSYGGGFGSDSYGGEYGGGGYGPASYRAGSAYGARAGGYGGYGGSEFSSYGGYVAGAMGAAYRGDISYGYSGRYGGGYSRGYDMGGSGYGGPGEGYGAYGGAAAGSGYGGGYDSAIGGSYGGSTGGSSLYGSGSSSSSRGGFGGAAAANSRYHPYSR	SQPLTGDGAS43PGK	RNA recognition motif domain	IPR000504	45-121,133-211	4yoe.1.A	6	13	X-ray	1.92Å	0.3829	0.39	42-217	0.45	0.32	-2.23
BAG family molecular chaperone regulator 4 (BAG4)	Spo10373	MNPVEEGMNKEREWEMRPGGMLVQKREDGSDDDNINLPLYKIKVSFGSSFFDFTVPCKFTFGELKKLLAQETGIEPEDQRLFFRGREKDDAETLLMAGLKDHSKLWLTERLASKEKKMEEARKKDEISKACAAIAEVRVEVDKLSQRVSSLEASLYNGAKVDEKEFIILTELLMVQLLKLDSIEANGEAKIQRKNEVRRVQSYVDTLDALKARNSNTYDDCGNTVAVTTNWETFDSGVGSLTPPPVSSSSKVDKEWERFE	REDGS30DDDNINLPLYK	Ubiquitin domain	IPR000626	35-114	3vdz.1.A	4	8	X-ray	2.40Å	0.2577	0.31	16-112	0.37	0.2	-2.18
GDP-mannose 3,5-epimerase 1 (GME1)	Spo24712	MPFMETGRVLRWREKVERERFEWPLLCGSSPLLSLFIALSLFSQIPCPSTPFHYHLTLLSLLLLRKASNFEFTGMGSNDEFDYGAYTYDKLEREAYWPSGKLRISVTGAGGFIGSHIARRLKHEGHYVIASDWKKNEHMTEDMFCNEFHLVDLRVMDNCMKVTKDVDHVFNLAADMGGMGFIQSNHSVIMYNNTMISFNMLEAARITGVKRFFYASSACIYPEFKQLETANASLKEADAWPAEPQDAYGLEKLATEELCKHYTKDFGIECRIGRFHNIYGPFGTWKGGREKAPAAFCRKVITSTDKFEMWGDGLQTRSFTFIDECVEGVLRLTKSDFQEPVNIGSDEMVSMNEMAEIILSFEDRKLPIQHIPGPEGVRGRNSDNTLIKEKLGWAPTMKL…	VVTTQAPVQLGS443LR	GDP-mannose 3,5-epimerase domain	IPR033890	102-425	2c59.1.A	17	15	X-ray	2.00Å	0.881	0.58	86-449	0.84	0.76	-0.85
(a)Functional domain predicted by InterPro: the integrative protein signature database. (b)InterPro accession number of the predicted functional domain. (c)Amino acid range of the predicted functional domain. (d)Three-dimensional structure modle ID of templates from the SWISS-MODEL template library. (e, f)The helix (e) and β-sheet (f) number of the three-dimensional structure homology models. (g)…
